# Supplementary material for: Genetic variation of the Chilean endemic long-haired mouse Abrothrix longipilis (Rodentia, Supramyomorpha, Cricetidae) in a geographical and environmental context
Source: PeerJ. 2020 Jul 16;8:e9517. doi: 10.7717/peerj.9517 (PMC7369023; doi:10.7717/peerj.9517)
Supplement: Supplemental Information 1 [file peerj-08-9517-s001.ods]

## Sheet: Table S1
Table S1. Geographic distance (in Km.) among 13 sampling localities of Abrothrix longipilis.
	1	2	3	4	5	6	7	8	9	10	11	12
2	196.78
3	89.43	117.28
4	134.54	160.14	77.55
5	4.87	197.47	91.81	138.83
6	105.51	126.33	29.71	48.3	108.87
7	165.87	59.78	108.4	174.64	165.19	129.94
8	76.55	190.95	122.56	191.63	72.09	149.74	141.23
9	29.77	197.33	102.28	158.69	25.01	123.89	158.4	47.89
10	178.84	18.35	98.99	144.78	179.64	108.95	53.84	176.08	180.22
11	159.32	174.65	103.19	26.49	163.74	73.57	195.48	218.06	184.32	160.78
12	164.99	184.29	112.3	34.92	169.52	82.8	205.46	225.61	190.71	170.58	9.98
13	68.19	132.34	22.3	91.5	70.24	47.33	113.74	102.42	79.98	114.04	117.91	126.31

## Sheet: Table S2
Table S2. Mean genetic (p-distance) based on Cytb sequences between pairs of localities of Abrothrix longipilis.
	1	2	3	4	5	6	7	8	9	10	11	12
2	0.029
3	0.008	0.029
4	0.026	0.013	0.026
5	0.002	0.028	0.007	0.025
6	0.01	0.029	0.003	0.027	0.009
7	0.009	0.03	0.002	0.027	0.008	0.003
8	0.004	0.03	0.009	0.027	0.003	0.011	0.01
9	0.002	0.029	0.008	0.025	0.001	0.01	0.009	0.004
10	0.03	0.004	0.028	0.015	0.029	0.028	0.029	0.031	0.03
11	0.02	0.011	0.021	0.008	0.019	0.022	0.021	0.021	0.02	0.012
12	0.025	0.014	0.025	0.013	0.024	0.026	0.026	0.026	0.025	0.015	0.005
13	0.006	0.03	0.009	0.027	0.005	0.011	0.01	0.007	0.006	0.031	0.021	0.026

## Sheet: Table S3
Table S3. Climatic distance (Gower distance) between pairs of 13 sampling localities of Abrothrix longipilis based on 12 bioclimatic variables from WorldClim.
	1	2	3	4	5	6	7	8	9	10	11	12
2	0.7891
3	0.3595	0.5066
4	0.3576	0.5515	0.2964
5	0.0367	0.7737	0.3341	0.371
6	0.3113	0.6687	0.3514	0.1246	0.3465
7	0.5716	0.3201	0.2995	0.3931	0.5522	0.4849
8	0.0736	0.7526	0.3351	0.3453	0.0541	0.3353	0.5311
9	0.0507	0.8163	0.3787	0.3767	0.076	0.3254	0.5948	0.0743
10	0.7078	0.1252	0.4345	0.4467	0.6923	0.5638	0.309	0.6712	0.7253
11	0.4106	0.3904	0.1924	0.1948	0.3952	0.2885	0.3509	0.3741	0.4378	0.2971
12	0.4175	0.3812	0.1609	0.2286	0.4021	0.3193	0.3346	0.381	0.4447	0.2998	0.0409
13	0.2006	0.6651	0.1843	0.2857	0.1851	0.2919	0.4156	0.1861	0.2278	0.5837	0.2881	0.2839

## Sheet: Table S4
Table S4. Localities included in the PCA conducted with 12 bioclimatic variables from WorldClim.
Locality number	Latitude	Longitude
1	-30	-71.04
2	-30.28	-71.461
3	-30.638	-71.655
4	-30.734	-71.686
5	-32.54	-71.464
6	-33.17	-71.457
7	-33.469	-70.488
8	-33.746	-71.652
9	-34.46	-72.025
10	-34.736	-70.727
11	-35.08	-72.167
12	-35.16	-72.254
13	-35.047	-70.598

## Sheet: Table S5
Table S5. Values the 12 bioclimatic variables from WorldClim used in the PCA.
Locality number	bio_1	bio_2	bio_3	bio_4	bio_5	bio_6	bio_7	bio_8	bio_9	bio_10	bio_11	bio_12	bio_13	bio_14	bio_15	bio_16	bio_17	bio_18	bio_19
1	153	90	53	2657	240	71	169	120	188	188	120	85	23	0	102	60	0	0	60
2	161	82	52	2492	241	86	155	130	193	193	130	100	28	0	113	71	0	0	71
3	153	89	53	2614	239	74	165	124	186	187	121	129	42	0	125	94	0	0	94
4	159	89	53	2650	245	80	165	130	193	194	126	131	40	0	122	93	0	0	93
5	150	116	61	2723	253	63	190	120	182	185	115	369	96	0	111	248	2	2	242
6	134	116	60	2789	240	49	191	98	170	170	98	616	181	3	111	410	11	11	410
7	100	148	58	3930	243	-11	254	58	151	151	50	574	129	3	93	335	16	16	333
8	173	106	50	3695	292	82	210	131	217	221	126	499	128	2	104	325	10	10	315
9	158	112	50	3876	287	66	221	115	204	210	109	632	136	1	95	385	15	16	361
10	113	141	52	4523	269	0	269	61	173	173	56	1039	221	9	89	619	36	36	571
11	140	119	53	3489	268	47	221	103	181	186	95	820	197	2	100	525	14	21	499
12	137	117	54	3287	261	46	215	103	176	180	95	826	195	3	100	522	15	23	504
13	104	147	53	4610	262	-14	276	51	165	165	45	1035	206	14	82	585	48	48	544

## Sheet: Table S6
Table S6. Localities included in the ENM analyses of Abrothrix longipilis.
Name	Latitude	Longitude
A. longipilis	-30	-71.04
A. longipilis	-30.28	-71.46
A. longipilis	-30.64	-71.65
A. longipilis	-30.73	-71.69
A. longipilis	-33.17	-71.46
A. longipilis	-33.47	-70.49
A. longipilis	-33.75	-71.65
A. longipilis	-34.46	-72.02
A. longipilis	-34.74	-70.73
A. longipilis	-35.08	-72.17
A. longipilis	-35.16	-72.25
A. longipilis	-32.53	-71.45
A. longipilis	-32.78	-71.2
A. longipilis	-32.88	-71.27
A. longipilis	-32.98	-71.01
A. longipilis	-33.02	-71.27
A. longipilis	-33.05	-71.45
A. longipilis	-33.08	-70.93
A. longipilis	-33.11	-71.67
A. longipilis	-33.27	-70.85
A. longipilis	-33.29	-71.55
A. longipilis	-33.37	-71.67
A. longipilis	-33.49	-70.92
A. longipilis	-33.56	-70.53
A. longipilis	-33.66	-71.1
A. longipilis	-35.04	-70.6
A. longipilis	-32.54	-71.46

## Sheet: Table S7
Table S7. Eigenvalues of the PCA conducted with 336,596 SNP loci from 17 individuals of Abrothrix longipilis.
PC	1.38167
1	0.984422
2	0.814227
3	0.775036
4	0.716398
5	0.654332
6	0.651918
7	0.586545
8	0.578097
9	0.565994
10	0.543945
11	0.500211
12	0.443538
13	0.380815
14	0.371452
15	0.350874
16	-3.33E-15

## Sheet: Table S8
Table S8. Eigenvectors of the PCA conducted with 336,596 SNP loci from 17 individuals of Abrothrix longipilis.
FID	PC1	PC2	PC3	PC4	PC5	PC6	PC7	PC8	PC9	PC10	PC11	PC12	PC13	PC14	PC15	PC16	PC17
UACH 8102	-0.250652	0.0602279	-0.107543	0.0800379	-0.0165482	-0.211726	-0.1901	-0.189857	-0.0425098	-0.171467	0.273547	-0.787092	-0.0100969	-0.0976945	-0.00515011	-0.0651407	-0.242536
UACH 8104	-0.234699	0.0447233	-0.0754974	0.0274032	0.00573008	0.0532054	0.0523637	0.226	0.0680493	0.389411	-0.644967	-0.18307	-0.00101052	-0.446609	-0.0114198	0.124906	-0.242536
UACH 8105	-0.198529	0.0248893	-0.00048959	-0.0107891	0.0171444	0.378473	0.348545	-0.608577	-0.101907	0.443216	0.223116	0.0777719	-0.00540493	0.0425255	-0.00174476	0.0338498	-0.242536
UACH 8107	-0.224824	0.0372187	-0.0377881	-0.0035215	0.00532375	0.307437	0.271977	0.675675	0.147296	0.000760979	0.489636	0.00239984	0.0152927	-0.00579931	0.0015738	0.0321817	-0.242536
UACH 8108	-0.216986	0.0376738	-0.0368993	-0.013023	0.00515427	0.303497	0.257008	-0.145978	-0.0831788	-0.764668	-0.332683	0.0944638	0.007121	0.0131962	0.00430715	0.0127774	-0.242536
UACH 8118	0.327284	0.343805	-0.0210829	-0.00860164	-0.0359481	0.112142	-0.116505	0.0148286	-0.0068767	-0.00397753	0.00398826	0.00761186	-0.813876	-0.00141319	-0.158388	0.00773837	-0.242536
UACH 8119	0.340701	0.355358	-0.0217374	-0.00512919	-0.0446569	0.160927	-0.177898	-0.00218108	-0.0102417	0.00533198	-0.00131276	-0.00595076	0.526362	0.00476563	-0.600996	-0.0181828	-0.242536
UACH 8120	0.32492	0.342021	-0.0235382	-0.00397859	-0.0365265	0.137401	-0.163491	-0.00055605	-0.00996881	0.0100244	-0.00174709	-0.00817193	0.239872	-0.00517939	0.782733	0.0246243	-0.242536
UACH 8113	-0.245085	0.0610352	-0.113034	0.0644875	-0.00133857	-0.112798	-0.0977835	0.119976	0.0286665	0.176753	-0.270604	-0.0131031	-0.00505672	0.818766	0.00745329	-0.218742	-0.242536
UACH 8114	-0.237931	0.0599894	-0.121002	0.0724221	-0.00334085	-0.22637	-0.206413	-0.0487227	-0.0137773	-0.0116825	0.122476	0.444528	-0.00160487	-0.344059	0.0143779	-0.658276	-0.242536
GD1918	-0.265409	0.0716881	-0.145457	0.0975698	-0.00972395	-0.316441	-0.27786	-0.0645288	-0.0235654	-0.0483762	0.143092	0.365724	0.00989054	0.00101697	-0.0238818	0.703935	-0.242536
UACH 8140	0.227562	-0.463376	-0.236905	-0.0655937	-0.300778	0.00809543	-0.00659051	0.150511	-0.706311	0.0450703	0.00730923	-0.00719147	-0.00117664	-0.00112434	-0.000662533	0.0019426	-0.242536
UACH 8141	0.195492	-0.347904	-0.0861545	-0.0399047	0.865567	0.0658232	-0.132434	-0.00366789	0.0392398	-0.0100974	0.00501671	-0.00845147	-0.00308618	0.00304548	-0.00457783	0.00611178	-0.242536
UACH 8142	0.223311	-0.453853	-0.256504	-0.0794735	-0.370175	0.0367566	-0.0385488	-0.143526	0.671671	-0.0383048	-0.00526901	0.00689249	-0.00334025	0.00507997	0.000462303	0.00530025	-0.242536
UACH 8121	0.0720294	-0.232083	0.682489	0.634165	-0.0926598	0.0230014	-0.0656201	0.0138266	0.0133792	-0.00968849	-0.0122672	0.0102571	-0.00422758	0.00262738	-0.000320499	0.00177181	-0.242536
UACH 8128	-0.106809	-0.0699791	0.578132	-0.747747	-0.0615992	-0.0989889	-0.13286	0.00712968	-0.0016707	0.00299729	0.00232459	0.00495012	0.00108657	0.0114156	-0.000354277	0.00631893	-0.242536
UACH 8129	0.269624	0.128564	0.0230107	0.00167631	0.0743757	-0.620436	0.676211	-0.000353017	0.0317056	-0.0153037	-0.00165667	-0.00156817	0.0492559	-0.000560034	-0.00341164	-0.00111562	-0.242536

## Sheet: Table S9
Table S9. Percentage of variation explained by each principal component in the PCA conducted with 336,596 SNP loci from 17 individuals of Abrothrix longipilis.
PC	Eigenvalue	% of variance explained
1	1.38167	13.41495692
2	0.984422	9.557983252
3	0.814227	7.905520224
4	0.775036	7.525005646
5	0.716398	6.955675601
6	0.654332	6.353062302
7	0.651918	6.329624212
8	0.586545	5.694902478
9	0.578097	5.612878871
10	0.565994	5.495368016
11	0.543945	5.281289122
12	0.500211	4.856665496
13	0.443538	4.306414095
14	0.380815	3.69742183
15	0.371452	3.606514274
16	0.350874	3.406717663
17	-3.33E-15	-3.23E-14
Total	10.299474	100

## Sheet: Table S10
Table S10. Eigenvalues of the PCA conducted with 12 WorlClim climatic variables from 13 collecting sites of Abrothrix longipilis.
PC	Eigenvalue	% of variance explained
1	13.4948	71.03
2	3.56838	18.78
3	1.03467	5.45
4	0.482185	2.54
5	0.233306	1.23
6	0.155674	0.82
7	0.0211451	0.11
8	0.00698634	0.04
9	0.00216611	0.01
10	0.00039455	0
11	0.00020883	0
12	0.00011621	0

[truncated: 4 more sheets: Table S11, Table S12, Table S13, Table S14]
