# Supplementary material for: Genetic variation of the Chilean endemic long-haired mouse Abrothrix longipilis (Rodentia, Supramyomorpha, Cricetidae) in a geographical and environmental context
Source: PeerJ. 2020 Jul 16;8:e9517. doi: 10.7717/peerj.9517 (PMC7369023; doi:10.7717/peerj.9517)
Supplement: Supplemental Information 3 [file peerj-08-9517-s003.fasta]

>MN275195
ATGACAaTCATACGAAAAACTCACCCACTACTTAAAATTATTAACCACTCATTCATTGATCTCCCCACCCCTTCCAATATTTCATCTTGATGGAACTTCGGCTCACTCTTAGGCATTTGCCTAATAATTCAAATTTTAACTGGCCTTTTCCTAGCTATGCACTACACATCTGACACAGCCACAGCATTCTCTTCCGTCACCCACATCTGCCGGGACGTAAATTATGGTTGACTCATCCGTTATATACATGCCAACGGAGCATCCATGTTTTTTATTTGCTTGTTTATCCACGTAGGGCGAGGAATTTACTACGGCTCCTACATACTCCCAGAAACTTGAAATATCGGCATTATTCTACTTCTAACCACAATAGCCACAGCATTCGTGGGCTACGTCCTCCCATGAGGACAAATATCTTTCTGAGGTGCCACAGTAATCACAAATTTGCTCTCAGCAATTCCCTATGTCGGAACAACCCTAGTCGAATGAATCTGAGGGGGGTTCTCAGTTGACAAAGCCACATTAACCCGCTTCTTCGCATTTCATTTTATTCTACCTTTTATCATTACAGCTTTTGTCCTAGTCCACCTTTTATTCCTACACGAAACAGGATCTAATAACCCCTCGGGCCTCAACCCAGATTCTGACAAAATTCCATTCCACCCCTACTACACAATCAAAGACCTACTCGGGGTAATCCTTCTTTTAATAGTTCTCATAATTTTGGTTTTATTTTTCCCAGATGTTCTCGGAGACCCTGATAATTATACCCCAGCAAATCCACTCAACACTCCAGCACAC
>MN275196
ATGACAATTATACGAAAAACTCACCCACTACTTAAAATTATTAACCACTCATTCATTGATCTCCCTACCCCTTCCAATATTTCATCTTGATGGAACTTCGGCTCACTCTTAGGCATTTGCCTAATAATTCAAATTTTAACTGGCCTTTTCCTAGCCATGCACTACACATCTGACACAGCCACAGCATTCTCTTCCGTCACCCACATCTGCCGGGACGTAAATTATGGCTGGCTCATCCGTTATATACATGCCAACGGAGCATCCATGTTTTTTATTTGCTTGTTTATCCACGTAGGACGAGGAATCTACTACAGCTCCTATATGCTCCCAGAAACCTGAAATATCGGCATTATTCTACTTCTAGCCACAATAGCCACAGCATTCGTGGGCTACGTTCTCCCATGAGGACAAATATCTTTCTGAGGTGCCACAGTAATTACAAACTTGCTCTCAGCAATTCCCTATATCGGAACAACCCTAGTCGAATGAATCTGAGGGGGATTCTCAGTTGACAAAGCCACATTAACCCGCTTCTTCGCATTTCACTTTATTCTACCTTTTATTATTACAGCCTTTGTCCTAGTCCACCTTCTATTCCTACACGAAACAGGATCTAATAACCCCTCAGGCCTCAACCCAGATTCTGACAAAATCCCATTCCACCCCTACTACACAATCAAAGACCTACTCGGGGTAATCCTTCTTTTAATAGTTCTCATAATTTTGGTTTTATTTTTCCCAGATGTTCTCGGAGACCCTGATAATTATACCCCAGCAAATCCACTCAACACTCCAGCACAC
>MN275197
ATGACAATCATACGAAAAACTCACCCACTACTTAAAATTATTAACCACTCATTCATTGATCTCCCCACCCCTTCCAATATTTCATCTTGATGGAACTTCGGCTCACTCTTAGGCATTTGCCTAATAATTCAAATTTTAACTGGCCTTTTCCTAGCTATGCACTACACATCTGACACAGCCACAGCATTCTCTTCCGTCACCCACATCTGCCGGGACGTAAATTATGGTTGACTCATCCGTTATATACATGCCAACGGAGCATCCATGTTTTTTATTTGCTTGTTTATCCACGTAGGGCGAGGAATTTACTACGGCTCCTACATACTCCCAGAAACTTGAAATATCGGCATTATTCTACTTCTAACCACAATAGCCACAGCATTCGTGGGCTACGTCCTCCCATGAGGACAAATATCTTTCTGAGGTGCCACAGTAATCACAAATTTGCTCTCAGCAATTCCCTATGTCGGAACCACCCTAGTCGAATGAATCTGAGGGGGGTTCTCAGTTGACAAAGCCACATTAACCCGCTTCTTCGCATTTCACTTTATTCTACCCTTTATTATTACAGCTTTTGTCCTAGTCCACCTTCTATTCCTACACGAAACAGGATCTAATAACCCCTCGGGCCTCAACCCAGATTCTGACAAAATTCCATTCCACCCCTACTACACAATCAAAGACCTACTCGGGGTGATCCTTCTTTTAATAGTTCTCATAATTTTGGTTTTATTTTTCCCAGATGTTCTCGGAGACCCTGATAATTATACCCCAGCAAATCCACTCAACACTCCAGCACAC
>MN275198
ATGACAATCATACGAAAAACTCACCCACTACTTAAAATTATTAACCACTCATTcATTGATCTCCCCACCCCTTCCAATATTTCATCTTGATGGAACTTCGGCTCACTCTTAGGCATTTGCCTAATAATTCAAATTTTAACTGGCCTTTTCCTAGCTATGCACTACACATCTGACACAGCCACAGCATTCTCTTCCGTCACCCACATCTGCCGGGACGTAAATTATGGTTGACTCATCCGTTATATACATGCCAACGGAGCATCCATGTTTTTTATTTGCTTGTTTATCCACGTAGGGCGAGGAATTTACTACGGCTCCTACATACTCCCAGAAACTTGAAATATCGGCATTATTCTACTTCTAACCACAATAGCCACAGCATTCGTGGGCTACGTCCTCCCATGAGGACAAATATCTTTCTGAGGTGCCACAGTAATCACAAATTTGCTCTCAGCCATTCCCTATGTCGGAACCACCCTAGTCGAATGAATCTGAGGGGGGTTCTCAGTTGACAAGGCCACATTAACCCGCTTCTTCGCATTTCACTTTATTCTACCCTTTATTATTACAGCTTTTGTCCTAGTCCACCTTCTATTCCTACACGAAACAGGATCTAATAACCCCTCGGGCCTCAACCCAGATTCTGACAAAATTCCATTCCACCCCTACnACACAATCAAAGACCTACTCGGGGTGATCCTTCTTTTaATAGTTCTCAnAAtTTTGGTTTTATTTTtCCCAGATgTTCTCGGAGACcCTGATAaTTATACCCcAGCAAATCcACTCAaCACTCnnGCAcAC
>MN275200
ATGACaATCATACGAAAAAcTCACCCACTACTTAAAATTATTAACCACTCATTcATTGATCTCCccACCCCTTCCAATATTTCATCTTGATGGAACTTCGGCTCACTCTTAGGCATTTGCCTAATAATTCAAATTTTAACTGGCCTTTTCCTAGCTATGCACTACACATCTGACACAGCCACAGCATTCTCTTCCGTCACCCACATCTGCCGGGACGTAAATTATGGTTGACTCATCCGTTATATACATGCCAACGGAGCATCCATGTTTTTTATTTGCTTGTTTATCCACGTAGGGCGAGGAATTTACTACGGCTCCTACATACTCCCAGAAACTTGAAATATCGGCATTATTCTACTTCTAACCACAATAGCCACAGCATTCGTGGGCTACGTCCTCCCATGAGGACAAATATCTTTCTGAGGTGCCACAGTAATCACAAATTTGCTCTCAGCAATTCCCTATGTCGGAACCACCCTAGTCGAATGAATCTGAGGGGGGTTCTCAGTTGACAAAGCCACATTAACCCGCTTCTTCGCATTTCACTTTATTCTACCCTTTATTATTACAGCTTTTGTCCTAGTCCACCTTCTATTCCTACACGAAACAGGATCTAATAACCCCTCGGGCCTCAACCCAGATTCTGACAAAATTCCATTCCACCCCTACTACACAATCAAAGACCTACTCGGGGTGATCCTTCTTTTAATAGTTCTCATAATTTTGGTTTTATTTTTCCCAGATGTTCTCGGAGACCCTGATAATTATACCCCAGCAAATCCACTCAACACTCCnGCAcAC
>MN275227
ATGACaATCATACGAAAAACTCACCCACTACTTAAAATTATTAACCACTCATTcATTGATCTCCCCACCCCTTCCAATATTTCATCTTGATGGAACTTCGGCTCACTCTTAGGCATTTGCCTAATAATTCAAATTTTAACTGGCCTTTTCCTAGCTATGCACTACACATCTGACACAGCCACAGCATTCTCTTCCGTCACCCACATCTGCCGGGACGTAAATTATGGTTGACTCATCCGTTATATACATGCCAACGGAGCATCCATGTTTTTTATTTGCTTGTTTATCCACGTAGGGCGAGGAATTTACTACGGCTCCTACATACTCCCAGAAACTTGAAATATCGGCATTATTCTACTTCTAACCACAATAGCCACAGCATTCGTGGGCTACGTCCTCCCATGAGGACAAATATCTTTCTGAGGTGCCACAGTAATCACAAATTTGCTCTCAGCAATTCCCTATGTCGGAACCACCCTAGTCGAATGAATCTGAGGGGGGTTCTCAGTTGACAAAGCCACATTAACCCGCTTCTTCGCATTTCACTTTATTCTACCCTTTATTATTACAGCTTTTGTCCTAGTCCACCTTCTATTCCTACACGAAACAGGATCTAATAACCCCTCGGGCCTCAACCCAGATTCTGACAAAATTCCATTCCACCCCTACTACACAATCAAAGACCTACTCGGGGTGATCCTTCTTTTAATAGTTCTCATAATTTTGGTTTTATTTTTCCCAGATGTTCTCGGAGACCCTGATAATTATACCCCAGCAAATCCACTCAACACTCCnGCAcAC
>MN275201
ATGACAATCATACGAAAAACTCACCCACTACTTAAAATTATTAACCACTCATTcATTGATCTCCCCACCCCTTCCAATATTTCATCTTGATGGAACTTCGGCTCACTCTTAGGCATTTGCCTAATAATTCAAATTTTAACTGGCCTTTTCCTAGCTATGCACTACACATCTGACACAGCCACAGCATTCTCTTCCGTCACCCACATCTGCCGGGACGTAAATTATGGTTGACTCATCCGTTATATACATGCCAACGGAGCATCCATGTTTTTTATTTGCTTGTTTATCCACGTAGGGCGAGGAATTTACTACGGCTCCTACATACTCCCAGAAACTTGAAATATCGGCATTATTCTACTTCTAACCACAATAGCCACAGCATTCGTGGGCTACGTCCTCCCATGAGGACAAATATCTTTCTGAGGTGCCACAGTAATCACAAATTTGCTCTCAGCAATTCCCTATGTCGGAACCACCCTAGTCGAATGAATCTGAGGGGGGTTCTCAGTTGACAAAGCCACATTAACCCGCTTCTTCGCATTTCACTTTATTCTACCCTTTATTATTACAGCTTTTGTCCTAGTCCACCTTCTATTCCTACACGAAACAGGATCTAATAACCCCTCGGGCCTCAACCCAGATTCTGACAAAATTCCATTCCACCCCTACTACACAATCAAAGACCTACTCGGGGTGATCCTTCTTTTAATAGTTCTCATAATTTTGGTTTTATTTTTCCCAGATGTTCTCGGAGACCCTGATAATTATACCCCAGCAAATCCACTCAACACTCCnGCACaC
>MN275202
ATGACaATCATACGAAAAACTCACCCACTACTTAAAATTATTAACCACTCATTcATTGATCTCCccACCCCTTCCAATATTTCATCTTGATGGAACTTCGGCTCACTCTTAGGCATTTGCCTAATAATTCAAATTTTAACTGGCCTTTTCCTAGCTATGCACTACACATCTGACACAGCCACAGCATTCTCTTCCGTCACCCACATCTGCCGGGACGTAAATTATGGTTGACTCATCCGTTATATACATGCCAACGGAGCATCCATGTTTTTTATTTGCTTGTTTATCCACGTAGGGCGAGGAATTTACTACGGCTCCTACATACTCCCAGAAACTTGAAATATCGGCATTATTCTACTTCTAACCACAATAGCCACAGCATTCGTGGGCTACGTCCTCCCATGAGGACAAATATCTTTCTGAGGTGCCACAGTAATCACAAATTTGCTCTCAGCAATTCCCTATGTCGGAACCACCCTAGTCGAATGAATCTGAGGGGGGTTCTCAGTTGACAAAGCCACATTAACCCGCTTCTTCGCATTTCACTTTATTCTACCCTTTATTATTACAGCTTTTGTCCTAGTCCACCTTCTATTCCTACACGAAACAGGATCTAATAACCCCTCGGGCCTCAACCCAGATTCTGACAAAATTCCATTCCACCCCTACTACACAATCAAAGACCTACTCGGGGTGATCCTTCTTTTAATAGTTCTCATAATTTTGGTTTTATTTTTCCCAGATGTTCTCGGAGAcCCTGATaATTATACCCCaGCAAATCCACTCAaCACTCCnGCAcAC
>MN275203
ATGACAATCATACGAAAAACTCACCCACTACTTAAAATTATTAACCACTCATTCATTGATCTCCCCACCCCTTCCAATATTTCATCTTGATGGAACTTCGGCTCACTCTTAGGCATTTGCCTAATAATTCAAATTTTAACTGGCCTTTTCCTAGCTATGCACTACACATCTGACACAGCCACAGCATTCTCTTCCGTCACCCACATCTGCCGGGACGTAAATTATGGTTGACTCATCCGTTATATACATGCCAACGGAGCATCCATGTTTTTTATTTGCTTGTTTATCCACGTAGGGCGAGGAATTTACTACGGCTCCTATATACTCCCAGAAACTTGAAATATCGGCATTATTCTACTTCTAACCACAATAGCCACAGCATTCGTGGGCTACGTCCTCCCATGAGGACAAATATCTTTCTGAGGTGCCACAGTAATCACAAATTTGCTCTCAGCAATTCCCTATGTCGGAACCACCCTAGTCGAATGAATCTGAGGGGGGTTCTCAATTGACAAAGCCACATTAACCCGCTTCTTCGCATTTCACTTTATTCTACCCTTTATTATTACAGCTTTTGTCCTAGTCCACCTTCTATTCCTACACGAAACAGGATCTAATAACCCCTCGGGCCTCAACCCAGATTCTGACAAAATTCCATTCCACCCCTACTACACAATCAAAGACCTACTCGGGGTGATCCTTCTTTTAATAGTTCTCATAATTTTGGTTTTATTTTTCCCAGATGTTCTCGGAGACCCTGATAATTATACCCCAGCAAATCCACTCAACACTCCAGCACAC
>MN275199
ATGACAaTCATACGAAAAACTCACCCACTACTTAAAATTATTAACCACTCATTCATTGATCTCCCTACCCCTTCCAATATTTCATCTTGATGGAACTTCGGCTCACTCTTAGGCATTTGCCTAATAATTCAAATTTTAACTGGCCTTTTCCTAGCCATGCACTACACATCTGACACAGCCACAGCGTTCTCTTCCGTCACCCACATCTGCCGGGACGTAAATTATGGTTGGCTCATCCGTTATATACATGCCAACGGAGCATCCATGTTTTTTATTTGCTTGTTTATCCACGTAGGGCGAGGAATCTACTACAGCTCCTACATACTCCCAGAAACCTGAAATATCGGCATTATTCTACTTCTAGCCACAATAGCCACAGCATTCGTGGGCTACGTTCTCCCATGGGGACAAATATCTTTCTGAGGTGCCACAGTAATTACAAATTTGCTCTCAGCTATTCCCTATATCGGAACAACCCTAGTCGAATGAATCTGAGGAGGGTTCTCAGTTGACAAAGCCACGTTAACCCGCTTCTTCGCATTTCACTTTATTTTACCTTTTATTATTACAGCCTTTGTCCTAGTCCACCTTCTATTCCTACACGAAACAGGATCTAATAACCCCTCAGGCCTCAACCCAGATTCTGACAAAATTCCATTCCACCCCTACTACACAATCAAAGACCTACTCGGGGTAATCCTTCTTTTAATAGTTCTCATAATTTTGGTTTTATTTTTCCCAGATGTTCTCGGAGACCCTGATAATTATACCCCAGCAAATCCACTCAACACTCCAGCACAC
>MN275204
ATGACaATCATACGAAAAACTCACCCACTACTTAAAATTATTAACCACTCATTCATTGATCTCCCTACCCCTTCCAATATTTCATCTTGATGGAACTTCGGCTCACTCTTAGGCATTTGCCTAATAATTCAAATTTTAACTGGCCTTTTCCTAGCCATGCACTACACATCTGACACAGCCACAGCATTCTCTTCCGTCACCCACATCTGCCGGGACGTAAATTATGGCTGGCTCATCCGTTATATACATGCTAACGGAGCATCCATGTTTTTTATTTGCTTGTTTATCCACGTAGGACGAGGAATCTACTACAGCTCCTACATACTCCCAGAAACCTGAAACATCGGCATTATTCTACTTCTAGCCACAATAGCCACAGCATTCGTGGGCTACGTTCTCCCATGAGGACAAATATCTTTCTGAGGTGCCACAGTAATTACAAACTTGCTCTCAGCAATTCCCTATATCGGAACTACCCTAGTCGAATGAATCTGAGGGGGGTTCTCAGTTGACAAAGCCACATTAACCCGCTTCTTCGCATTTCACTTTATTCTACCTTTTATTATTACAGCCTTTGTCCTAGTCCACCTTCTATTCCTACACGAAACAGGATCTAATAACCCCTCAGGCCTCAACCCAGATTCTGACAAAATTCCATTCCACCCCTACTACACAATCAAAGACCTACTCGGGGTAATCCTTCTTTTAATAGTTCTCATAATTTTGGTTTTATTTTTCCCAGATGTTCTCGGAGACCCTGATAATTATACCCCAGCAAATCCACTCAACACTCCAGCACAC
>MN275205
ATGACAATCATACGAAAAACTCACCCACTACTTAAAATTATTAACCACTCATTCATTGATCTCCCTACCCCTTCCAATATTTCATCTTGATGGAACTTCGGCTCACTCTTAGGCATTTGCCTAATAATTCAAATTTTAACTGGCCTTTTCCTAGCCATGCACTACACATCTGACACAGCCACAGCATTCTCTTCCGTCACCCACATCTGCCGGGACGTAAATTATGGCTGGCTCATCCGTTATATACATGCTAACGGAGCATCCATGTTTTTTATTTGCTTGTTTATCCACGTAGGACGAGGAATCTACTACAGCTCCTACATACTCCCAGAAACCTGAAACATCGGCATTATTCTACTTCTAGCCACAATAGCCACAGCATTCGTGGGCTACGTTCTCCCATGAGGACAAATATCTTTCTGAGGTGCCACAGTAATTACAAACTTGCTCTCAGCAATTCCCTATATCGGAACTACCCTAGTCGAATGAATCTGAGGGGGGTTCTCAGTTGACAAAGCCACATTAACCCGCTTCTTCGCATTTCACTTTATTCTACCTTTTATTATTACAGCCTTTGTCCTAGTCCACCTTCTATTCCTACACGAAACAGGATCTAATAACCCCTCAGGCCTCAACCCAGATTCTGACAAAATTCCATTCCACCCCTACTACACAATCAAAGACCTACTCGGGGTAATCCTTCTTTTAATAGTTCTCATAATTTTGGTTTTATTTTTCCCAGATGTTCTCGGAGACCCTGATAATTATACCCCAGCAAATCCACTCAACACTCCAGCACAC
>MN275206
ATGACnATCATACGAAAAACTCACCCACTACTTAAAATTATTAACCACTCATTCATTGATCTCCCTACCCCTTCCAATATTTCATCTTGATGGAACTTCGGCTCACTCTTAGGCATTTGCCTAATAATTCAAATTTTAACTGGCCTTTTCCTAGCCATGCACTACACATCTGACACAGCCACAGCGTTCTCTTCCGTCACCCACATCTGCCGGGACGTAAATTATGGTTGGCTCATCCGTTATATACATGCCAACGGAGCATCCATGTTTTTTATTTGCTTGTTTATCCACGTAGGGCGAGGAATCTACTACAGCTCCTACATACTCCCAGAAACCTGAAATATCGGCATTATTCTACTTCTAGCCACAATAGCCACAGCATTCGTGGGCTACGTTCTCCCATGGGGACAAATATCTTTCTGAGGTGCCACAGTAATTACAAATTTGCTCTCAGCTATTCCCTATATCGGAACAACCCTAGTCGAATGAATCTGAGGAGGGTTCTCAGTTGACAAAGCCACGTTAACCCGCTTCTTCGCATTTCACTTTATTTTACCTTTTATTATTACAGCCTTTGTCCTAGTCCACCTTCTATTCCTACACGAAACAGGATCTAATAACCCCTCAGGCCTCAACCCAGATTCTGACAAAATTCCATTCCACCCCTACTACACAATCAAAGACCTACTCGGGGTAATCCTTCTTTTAATAGTTCTCATAATTTTGGTTTTATTTTTCCCAGATGTTCTCGGAGACCCTGATAATTATACCCCAGCAAATCCACTCAACACTCCAGCACAC
>MN275207
ATGACaATCATACGAAAAACTCACCCACTACTTAAAATTATTAACCACTCATTCATTGATCTCCCTACCCCTTCCAATATTTCATCTTGATGGAACTTCGGCTCACTCTTAGGCATTTGCCTAATAATTCAAATTTTAACTGGCCTTTTCCTAGCCATGCACTACACATCTGACACAGCCACAGCGTTCTCTTCCGTCACCCACATCTGCCGGGACGTAAATTATGGTTGGCTCATCCGTTATATACATGCCAACGGAGCATCCATGTTTTTTATTTGCTTGTTTATCCACGTAGGGCGAGGAATCTACTACAGCTCCTACATACTCCCAGAAACCTGAAATATCGGCATTATTCTACTTCTAGCCACAATAGCCACAGCATTCGTGGGCTACGTTCTCCCATGGGGACAAATATCTTTCTGAGGTGCCACAGTAATTACAAATTTGCTCTCAGCTATTCCCTATATCGGAACAACCCTAGTCGAATGAATCTGAGGAGGGTTCTCAGTTGACAAAGCCACGTTAACCCGCTTCTTCGCATTTCACTTTATTTTACCTTTTATTATTACAGCCTTTGTCCTAGTCCACCTTCTATTCCTACACGAAACAGGATCTAATAACCCCTCAGGCCTCAACCCAGATTCTGACAAAATTCCATTCCACCCCTACTACACAATCAAAGACCTACTCGGGGTAATCCTTCTTTTAATAGTTCTCATAATTTTGGTTTTATTTTTCCCAGATGTTCTCGGAGACCCTGATAATTATACCCCAGCAAATCCACTCAACACTCCAGCACAC
>MN275208
ATGnCaatCATACGAAAAACTCACCCACTACTTAAAATTATTAACCACTCATTCATTGATCTCCCCACCCCTTCCAATATTTCATCTTGATGGAACTTCGGCTCACTCTTAGGCATTTGCCTAATAATTCAAATTTTAACTGGCCTTTTCCTAGCTATGCACTACACATCTGACACAGCCACAGCATTCTCTTCCGTCACCCACATCTGCCGGGACGTAAATTATGGTTGACTCATCCGTTATATACATGCCAACGGAGCATCCATGTTTTTTATTTGCTTGTTTATCCACGTAGGGCGAGGAATTTACTACGGCTCCTACATACTCCCAGAAACTTGAAATATCGGCATTATTCTACTTCTAACCACAATAGCCACAGCATTCGTGGGCTACGTCCTCCCATGGGGACAAATATCTTTCTGAGGTGCCACAGTAATCACAAATTTGCTCTCAGCAATTCCCTATGTCGGAACAACCCTAGTCGAATGAATCTGAGGGGGGTTCTCAGTTGACAAAGCCACATTAACCCGCTTCTTCGCATTTCATTTTATTCTACCTTTTATCATTACAGCTTTTGTCCTAGTCCACCTTCTATTCCTACACGAAACAGGATCTAATAACCCCTCGGGCCTCAACCCAGATTCTGACAAAATTCCATTCCACCCCTACTACACAATCAAAGACCTACTCGGGGTAATCCTTCTTTTAATAGTTCTCATAATTTTGGTTTTATTTTTCCCAGATGTTCTCGGAGACCCTGATAATTATACCCCAGCAAATCCACTCAACACTCCAGCACAC
>MN275209
ATgACaaTCATACGAAAAACTCACCCACTACTTAAAATTATTAACCACTCATTCATTGATCTCCCCACCCCTTCCAATATTTCATCTTGATGGAACTTCGGCTCACTCTTAGGCATTTGCCTAATAATTCAAATTTTAACTGGCCTTTTCCTAGCTATGCACTACACATCTGACACAGCCACAGCATTCTCTTCCGTCACCCACATCTGCCGGGACGTAAATTATGGTTGACTCATCCGTTATATACATGCCAACGGAGCATCCATGTTTTTTATTTGCTTGTTTATCCACGTAGGGCGAGGAATTTACTACGGCTCCTACATACTCCCAGAAACTTGAAATATCGGCATTATTCTACTTCTAACCACAATAGCCACAGCATTCGTGGGCTACGTCCTCCCATGGGGACAAATATCTTTCTGAGGTGCCACAGTAATCACAAATTTGCTCTCAGCAATTCCCTATGTCGGAACAACCCTAGTCGAATGAATCTGAGGGGGGTTCTCAGTTGACAAAGCCACATTAACCCGCTTCTTCGCATTTCATTTTATTCTACCTTTTATCATTACAGCTTTTGTCCTAGTCCACCTTCTATTCCTACACGAAACAGGATCTAATAACCCCTCGGGCCTCAACCCAGATTCTGACAAAATTCCATTCCACCCCTACTACACAATCAAAGACCTACTCGGGGTAATCCTTCTTTTAATAGTTCTCATAATTTTGGTTTTATTTTTCCCAGATGTTCTCGGAGACCCTGATAATTATACCCCAGCAAATCCACTCAACACTCCAGCACAC
>MN275210
ATGAnaATCATACGAAaAACTCACCCACTACTTAAAATTATTAACCACTCATTCATTGAtCtCCCCACcCCTTCCAATATTTCATCTTGATGGAACTTCGGCTCACTCTTAGGCATTTGCCTAATAATTCAAATTTTAACTGGCCTTTTCCTAGCTATGCACTACACATCTGACACAGCCACAGCATTCTCTTCCGTCACCCACATCTGCCGGGACGTAAATTATGGTTGACTCATCCGTTATATACATGCCAACGGAGCATCCATGTTTTTTATTTGCTTGTTTATCCACGTAGGGCGAGGAATTTACTACGGCTCCTACATACTCCCAGAAACTTGAAATATCGGCATTATTCTACTTCTAACCACAATAGCCACAGCATTCGTGGGCTACGTCCTCCCATGGGGACAAATATCTTTCTGAGGTGCCACAGTAATCACAAATTTGCTCTCAGCAATTCCCTATGTCGGAACAACCCTAGTCGAATGAATCTGAGGGGGGTTCTCAGTTGACAAAGCCACATTAACCCGCTTCTTCGCATTTCATTTTATTCTACCTTTTATCATTACAGCTTTTGTCCTAGTCCACCTTCTATTCCTACACGAAACAGGATCTAATAACCCCTCGGGCCTCAACCCAGATTCTGACAAAATTCCATTCCACCCCTACTACACAATCAAAGACCTACTCGGGGTAATCCTTCTTTTAATAGTTCTCATAATTTTGGTTTTATTTTTCCCAGATGTTCTCGGAGACCCTGATAATTATACCCCAGCAAATCCACTCAACACTCCAGCACAC
>MN275211
ATGACAATCATACGAAAAACTCACCCACTACTTAAAATTATTAACCACTCATTCATTGATCTCCCTACCCCTTCCAATATTTCATCTTGATGGAACTTCGGCTCACTCTTAGGCATTTGCCTAATAATTCAAATTTTAACTGGCCTTTTCCTAGCCATGCACTACACATCTGACACAGCCACAGCATTCTCTTCCGTCACCCACATCTGCCGGGACGTAAATTATGGCTGGCTCATCCGTTATATACATGCCAACGGAGCATCCATGTTTTTTATTTGCTTGTTTATCCACGTAGGACGAGGAATCTACTACAGCTCCTATATGCTCCCAGAAACCTGAAATATCGGCATTATTCTACTTCTAGCCACAATAGCCACAGCATTCGTGGGCTACGTTCTCCCATGAGGACAAATATCTTTCTGAGGTGCCACAGTAATTACAAACTTGCTCTCAGCAATTCCCTATATCGGAACAACCCTAGTCGAATGAATCTGAGGGGGATTCTCAGTTGACAAAGCCACATTAACCCGCTTCTTCGCATTTCACTTTATTCTACCTTTTATTATTACAGCCTTTGTCCTAGTCCACCTTCTATTCCTACACGAAACAGGATCTAATAACCCCTCAGGCCTCAACCCAGATTCTGACAAAATCCCATTCCACCCCTACTACACAATCAAAGACCTACTCGGGGTGATCCTTCTTTTAATAGTTCTCATAATTTTGGTTTTATTTTTCCCAGATGTTCTCGGGGACCCTGATAATTATACCCCAGCAAATCCACTCAACACTCCAGCACAC
>MN275212
ATGACAATCATACGAAAAACTCACCCACTACTTAAAATTATTAACCACTCATTCATTGATCTCCCTACCCCTTCCAATATTTCATCTTGATGGAACTTCGGCTCACTCTTAGGCATTTGCCTAATAATTCAAATTTTAACTGGCCTTTTCCTAGCCATGCACTACACATCTGACACAGCCACAGCATTCTCTTCCGTCACCCACATCTGCCGGGACGTAAATTATGGCTGGCTCATCCGTTATATACATGCTAACGGAGCATCCATGTTTTTTATTTGCTTGTTTATCCACGTAGGACGAGGAATCTACTACAGCTCCTACATACTCCCAGAAACCTGAAACATCGGCATTATTCTACTTCTAGCCACAATAGCCACAGCATTCGTGGGCTACGTTCTCCCATGAGGACAAATATCTTTCTGAGGTGCCACAGTAATTACAAACTTGCTCTCAGCAATTCCCTATATCGGAACTACCCTAGTCGAATGAATCTGAGGGGGGTTCTCAGTTGACAAAGCCACATTAACCCGCTTCTTCGCATTTCACTTTATTCTACCTTTTATTATTACAGCCTTTGTCCTAGTCCACCTTCTATTCCTACACGAAACAGGATCTAATAACCCCTCAGGCCTCAACCCAGATTCTGACAAAATTCCATTCCACCCCTACTACACAATCAAAGACCTACTCGGGGTAATCCTTCTTTTAATAGTTCTCATAATTTTGGTTTTATTTTTCCCAGATGTTCTCGGAGACCCTGATAATTATACCCCAGCAAATCCACTCAACACTCCAGCACAC
>MN275213
ATGACAaTCATACGAAAAACTCACCCACTACTTAAAATTATTAACCACTCATTCATTGATCTCCCTACCCCTTCCAATATTTCATCTTGATGGAACTTCGGCTCACTCTTAGGCATTTGCCTAATAATTCAAATTTTAACTGGCCTTTTCCTAGCCATGCACTACACATCTGACACAGCCACAGCATTCTCTTCCGTCACCCACATCTGCCGGGACGTAAATTATGGCTGGCTCATCCGTTATATACATGCTAACGGAGCATCCATGTTTTTTATTTGCTTGTTTATCCACGTAGGACGAGGAATCTACTACAGCTCCTACATACTCCCAGAAACCTGAAACATCGGCATTATTCTACTTCTAGCCACAATAGCCACAGCATTCGTGGGCTACGTTCTCCCATGAGGACAAATATCTTTCTGAGGTGCCACAGTAATTACAAACTTGCTCTCAGCAATTCCCTATATCGGAACTACCCTAGTCGAATGAATCTGAGGGGGGTTCTCAGTTGACAAAGCCACATTAACCCGCTTCTTCGCATTTCACTTTATTCTACCTTTTATTATTACAGCCTTTGTCCTAGTCCACCTTCTATTCCTACACGAAACAGGATCTAATAACCCCTCAGGCCTCAACCCAGATTCTGACAAAATTCCATTCCACCCCTACTACACAATCAAAGACCTACTCGGGGTAATCCTTCTTTTAATAGTTCTCATAATTTTGGTTTTATTTTTCCCAGATGTTCTCGGAGACCCTGATAATTATACCCCAGCAAATCCACTCAACACTCCAGCACAC
>MN275214
ATGACAATCATACGAAAAACTCACCCACTACTTAAAATTATTAACCACTCATTCATTGATCTCCCTACCCCTTCCAATATTTCATCTTGATGGAACTTCGGCTCACTCTTAGGCATTTGCCTAATAATTCAAATTTTAACTGGCCTTTTCCTAGCCATGCACTACACATCTGACACAGCCACAGCATTCTCTTCCGTCACCCACATCTGCCGGGACGTAAATTATGGCTGGCTCATCCGTTATATACATGCTAACGGAGCATCCATGTTTTTTATTTGCTTGTTTATCCACGTAGGACGAGGAATCTACTACAGCTCCTACATACTCCCAGAAACCTGAAACATCGGCATTATTCTACTTCTAGCCACAATAGCCACAGCATTCGTGGGCTACGTTCTCCCATGAGGACAAATATCTTTCTGAGGTGCCACAGTAATTACAAACTTGCTCTCAGCAATTCCCTATATCGGAACTACCCTAGTCGAATGAATCTGAGGGGGGTTCTCAGTTGACAAAGCCACATTAACCCGCTTCTTCGCATTTCACTTTATTCTACCTTTTATTATTACAGCCTTTGTCCTAGTCCACCTTCTATTCCTACACGAAACAGGATCTAATAACCCCTCAGGCCTCAACCCAGATTCTGACAAAATTCCATTCCACCCCTACTACACAATCAAAGACCTACTCGGGGTAATCCTTCTTTTAATAGTTCTCATAATTTTGGTTTTATTTTTCCCAGATGTTCTCGGAGACCCTGATAATTATACCCCAGCAAATCCACTCAACACTCCAGCACAC
>MN275215
ATGACAATCATACGAAAAACTCACCCACTACTTAAAATTATTAACCACTCATTCATTGATCTCCCTACCCCTTCCAATATTTCATCTTGATGGAACTTCGGCTCACTCTTAGGCATTTGCCTAATAATTCAAATTTTAACTGGCCTTTTCCTAGCCATGCACTACACATCTGACACAGCCACAGCATTCTCTTCCGTCACCCACATCTGCCGGGACGTAAATTATGGCTGGCTCATCCGTTATATACATGCTAACGGAGCATCCATGTTTTTTATTTGCTTGTTTATCCACGTAGGACGAGGAATCTACTACAGCTCCTACATACTCCCAGAAACCTGAAACATCGGCATTATTCTACTTCTAGCCACAATAGCCACAGCATTCGTGGGCTACGTTCTCCCATGAGGACAAATATCTTTCTGAGGTGCCACAGTAATTACAAACTTGCTCTCAGCAATTCCCTATATCGGAACTACCCTAGTCGAATGAATCTGAGGGGGGTTCTCAGTTGACAAAGCCACATTAACCCGCTTCTTCGCATTTCACTTTATTCTACCTTTTATTATTACAGCCTTTGTCCTAGTCCACCTTCTATTCCTACACGAAACAGGATCTAATAACCCCTCAGGCCTCAACCCAGATTCTGACAAAATTCCATTCCACCCCTACTACACAATCAAAGACCTACTCGGGGTAATCCTTCTTTTAATAGTTCTCATAATTTTGGTTTTATTTTTCCCAGATGTTCTCGGAGACCCTGATAATTATACCCCAGCAAATCCACTCAACACTCCAGCACAC
>MN275216
ATGACAATCATACGAAAAACTCACCCACTACTTAAAATTATTAACCACTCATTCATTGATCTCCCTACCCCTTCCAATATTTCATCTTGATGGAACTTCGGCTCACTCTTAGGCATTTGCCTAATAATTCAAATTTTAACTGGCCTTTTCCTAGCCATGCACTACACATCTGACACAGCCACAGCATTCTCTTCCGTCACCCACATCTGCCGGGACGTAAATTATGGCTGGCTCATCCGTTATATACATGCTAACGGAGCATCCATGTTTTTTATTTGCTTGTTTATCCACGTAGGACGAGGAATCTACTACAGCTCCTACATACTCCCAGAAACCTGAAACATCGGCATTATTCTACTTCTAGCCACAATAGCCACAGCATTCGTGGGCTACGTTCTCCCATGAGGACAAATATCTTTCTGAGGTGCCACAGTAATTACAAACTTGCTCTCAGCAATTCCCTATATCGGAACTACCCTAGTCGAATGAATCTGAGGGGGGTTCTCAGTTGACAAAGCCACATTAACCCGCTTCTTCGCATTTCACTTTATTCTACCTTTTATTATTACAGCCTTTGTCCTAGTCCACCTTCTATTCCTACACGAAACAGGATCTAATAACCCCTCAGGCCTCAACCCAGATTCTGACAAAATTCCATTCCACCCCTACTACACAATCAAAGACCTACTCGGGGTAATCCTTCTTTTAATAGTTCTCATAATTTTGGTTTTATTTTTCCCAGATGTTCTCGGAGACCCTGATAATTATACCCCAGCAAATCCACTCAACACTCCAGCACAC
>MN275217
ATGACAATCATACGAAAAACTCACCCACTACTTAAAATTATTAACCACTCATTCATTGATCTCCCTACCCCTTCCAATATTTCATCTTGATGGAACTTCGGCTCACTCTTAGGCATTTGCCTAATAATTCAAATTTTAACTGGCCTTTTCCTAGCCATGCACTACACATCTGACACAGCCACAGCATTCTCTTCCGTCACCCACATCTGCCGGGACGTAAATTATGGCTGGCTCATCCGTTATATACATGCTAACGGAGCATCCATGTTTTTTATTTGCTTGTTTATCCACGTAGGACGAGGAATCTACTACAGCTCCTACATACTCCCAGAAACCTGAAACATCGGCATTATTCTACTTCTAGCCACAATAGCCACAGCATTCGTGGGCTACGTTCTCCCATGAGGACAAATATCTTTCTGAGGTGCCACAGTAATTACAAACTTGCTCTCAGCAATTCCCTATATCGGAACTACCCTAGTCGAATGAATCTGAGGGGGGTTCTCAGTTGACAAAGCCACATTAACCCGCTTCTTCGCATTTCACTTTATTCTACCTTTTATTATTACAGCCTTTGTCCTAGTCCACCTTCTATTCCTACACGAAACAGGATCTAATAACCCCTCAGGCCTCAACCCAGATTCTGACAAAATTCCATTCCACCCCTACTACACAATCAAAGACCTACTCGGGGTAATCCTTCTTTTAATAGTTCTCATAATTTTGGTTTTATTTTTCCCAGATGTTCTCGGAGACCCTGATAATTATACCCCAGCAAATCCACTCAACACTCCAGCACAC
>MN275218
ATGACAATCATACGAAAAACTCACCCACTACTTAAAATTATTAACCACTCATTCATTGATCTCCCTACCCCTTCCAATATTTCATCTTGATGGAACTTCGGCTCACTCTTAGGCATTTGCCTAATAATTCAAATTTTAACTGGCCTTTTCCTAGCCATGCACTACACATCTGACACAGCCACAGCGTTCTCTTCCGTCACCCACATCTGCCGGGACGTAAATTATGGTTGGCTCATCCGTTATATACATGCCAACGGAGCATCCATGTTTTTTATTTGCTTGTTTATCCACGTAGGGCGAGGAATCTACTACAGCTCCTACATACTCCCAGAAACCTGAAATATCGGCATTATTCTACTTCTAGCCACAATAGCCACAGCATTCGTGGGCTACGTTCTCCCATGGGGACAAATATCTTTCTGAGGTGCCACAGTAATTACAAATTTGCTCTCAGCTATTCCCTATATCGGAACAACCCTAGTCGAATGAATCTGAGGAGGGTTCTCAGTTGACAAAGCCACGTTAACCCGCTTCTTCGCATTTCACTTTATTTTACCTTTTATTATTACAGCCTTTGTCCTAGTCCACCTTCTATTCCTACACGAAACAGGATCTAATAACCCCTCAGGCCTCAACCCAGATTCTGACAAAATTCCATTCCACCCCTACTACACAATCAAAGACCTACTCGGGGTAATCCTTCTTTTAATAGTTCTCATAATTTTGGTTTTATTTTTCCCAGATGTTCTCGGAGACCCTGATAATTATACCCCAGCAAATCCACTCAACACTCCAGCACAC
>MN275219
ATGACAATCATACGAAAAACTCACCCACTACTTAAAATTATTAACCACTCATTCATTGATCTCCCTACCCCTTCCAATATTTCATCTTGATGGAACTTCGGCTCACTCTTAGGCATTTGCCTAATAATTCAAATTTTAACTGGCCTTTTCCTAGCCATGCACTACACATCTGACACAGCCACAGCATTCTCTTCCGTCACCCACATCTGCCGGGACGTAAATTATGGTTGGCTCATCCGTTATATACATGCCAACGGAGCATCCATGTTTTTTATTTGCTTGTTTATCCACGTAGGGCGAGGAATCTACTACAGCTCCTACATACTCCCAGAAACCTGAAATATCGGCATTATTCTACTTCTAGCCACAATAGCCACAGCATTCGTGGGCTACGTTCTCCCATGAGGACAAATATCTTTCTGAGGTGCCACAGTAATTACAAATTTGCTCTCAGCAATTCCCTATATCGGAACAACCCTAGTCGAATGAATCTGAGGGGGGTTCTCAGTTGACAAAGCCACATTAACCCGCTTCTTCGCATTTCACTTTATTTTACCTTTTATTATTACAGCCTTTGTCCTAGTCCACCTTCTATTCCTACACGAAACAGGATCTAATAACCCCTCAGGCCTCAACCCAGATTCTGACAAAATTCCATTCCACCCCTACTACACAATCAAAGACCTACTCGGGGTAATCCTTCTTTTAATAGTTCTCATAATTTTGGTTTTATTTTTCCCAGATGTTCTCGGAGACCCTGATAATTATACCCCAGCAAATCCACTCAACACTCCAGCACAC
>MN275220
ATGACAATCATACGAAAAACTCACCCACTACTTAAAATTATTAACCACTCATTCATTGATCTCCCTACCCCTTCCAATATTTCATCTTGATGGAACTTCGGCTCACTCTTAGGCATTTGCCTAATAATTCAAATTTTAACTGGCCTTTTCCTAGCCATGCACTACACATCTGACACAGCCACAGCATTCTCTTCCGTCACCCACATCTGCCGGGACGTAAATTATGGTTGGCTCATCCGTTATACACATGCCAACGGAGCATCCATGTTTTTTATTTGCTTGTTTATCCACGTAGGGCGAGGAATCTACTACAGCTCCTATATACTCCCAGAAACCTGAAATATCGGCATTATTCTACTTCTAGCCACAATAGCCACAGCATTCGTGGGCTACGTTCTCCCATGAGGACAAATATCTTTCTGAGGTGCCACAGTAATTACAAATTTGCTCTCAGCAATTCCCTATATCGGAACAACTCTAGTCGAATGAATCTGAGGGGGGTTCTCAGTTGACAAAGCCACATTAACCCGCTTCTTCGCATTTCACTTTATTTTACCTTTTATTATTACAGCCTTTGTCCTAGTCCACCTTCTATTCCTACACGAAACAGGATCTAACAACCCCTCAGGCCTCAACCCAGATTCTGACAAAATTCCATTCCACCCCTACTACACAATCAAAGACCTACTCGGGGTAATCCTTCTTTTAATAGTTCTCATAATTTTGGTTTTATTTTTCCCAGATGTTCTCGGAGACCCTGATAATTATACCCCAGCAAATCCACTCAACACTCCAGCACAC
>MN275221
ATGACAATCATACGAAAAACTCACCCACTACTTAAAATTATTAACCACTCATTCATTGATCTCCCTACCCCTTCCAATATTTCATCTTGATGGAACTTCGGCTCACTCTTAGGCATTTGCCTAATAATTCAAATTTTAACTGGCCTTTTCCTAGCCATGCACTACACATCTGACACAGCCACAGCGTTCTCTTCCGTCACCCACATCTGCCGGGACGTAAATTATGGTTGGCTCATCCGTTATATACATGCCAACGGAGCATCCATGTTTTTTATTTGCTTGTTTATCCACGTAGGGCGAGGAATCTACTACAGCTCCTACATACTCCCAGAAACCTGAAATATCGGCATTATTCTACTTCTAGCCACAATAGCCACAGCATTCGTGGGCTACGTTCTCCCATGGGGACAAATATCTTTCTGAGGTGCCACAGTAATTACAAATTTGCTCTCAGCTATTCCCTATATCGGAACAACCCTAGTCGAATGAATCTGAGGAGGGTTCTCAGTTGACAAAGCCACGTTAACCCGCTTCTTCGCATTTCACTTTATTTTACCTTTTATTATTACAGCCTTTGTCCTAGTCCACCTTCTATTCCTACACGAAACAGGATCTAATAACCCCTCAGGCCTCAACCCAGATTCTGACAAAATTCCATTCCACCCCTACTACACAATCAAAGACCTACTCGGGGTAATCCTTCTTTTAATAGTTCTCATAATTTTGGTTTTATTTTTCCCAGATGTTCTCGGAGACCCTGATAATTATACCCCAGCAAATCCACTCAACACTCCAGCACAC
>MN275222
ATGACAaTCATACGAAAAACTCACCCACTACTTAAAATTATTAACCACTCATTCATTGATCTCCCTACCCCTTCCAATATTTCATCTTGATGGAACTTCGGCTCACTCTTAGGCATTTGCCTAATAATTCAAATTTTAACTGGCCTTTTCCTAGCCATGCACTACACATCTGACACAGCCACAGCGTTCTCTTCCGTCACCCACATCTGCCGGGACGTAAATTATGGTTGGCTCATCCGTTATATACATGCCAACGGAGCATCCATGTTTTTTATTTGCTTGTTTATCCACGTAGGGCGAGGAATCTACTACAGCTCCTACATACTCCCAGAAACCTGAAATATCGGCATTATTCTACTTCTAGCCACAATAGCCACAGCATTCGTGGGCTACGTTCTCCCATGGGGACAAATATCTTTCTGAGGTGCCACAGTAATTACAAATTTGCTCTCAGCTATTCCCTATATCGGAACAACCCTAGTCGAATGAATCTGAGGAGGGTTCTCAGTTGACAAAGCCACGTTAACCCGCTTCTTCGCATTTCACTTTATTTTACCTTTTATTATTACAGCCTTTGTCCTAGTCCACCTTCTATTCCTACACGAAACAGGATCTAATAACCCCTCAGGCCTCAACCCAGATTCTGACAAAATTCCATTCCACCCCTACTACACAATCAAAGACCTACTCGGGGTAATCCTTCTTTTAATAGTTCTCATAATTTTGGTTTTATTTTTCCCAGATGTTCTCGGAGACCCTGATAATTATACCCCAGCAAATCCACTCAACACTCCAGCACAC
>MN275223
ATGACAATCATACGAAAAACTCACCCACTACTTAAAATTATTAACCACTCATTCATTGATCTCCCTACCCCTTCCAATATTTCATCTTGATGGAACTTCGGCTCACTCTTAGGCATTTGCCTAATAATTCAAATTTTAACTGGCCTTTTCCTAGCCATGCACTACACATCTGACACAGCCACAGCGTTCTCTTCCGTCACCCACATCTGCCGGGACGTAAATTATGGTTGGCTCATCCGTTATATACATGCCAACGGAGCATCCATGTTTTTTATTTGCTTGTTTATCCACGTAGGGCGAGGAATCTACTACAGCTCCTACATACTCCCAGAAACCTGAAATATCGGCATTATTCTACTTCTAGCCACAATAGCCACAGCATTCGTGGGCTACGTTCTCCCATGGGGACAAATATCTTTCTGAGGTGCCACAGTAATTACAAATTTGCTCTCAGCTATTCCCTATATCGGAACAACCCTAGTCGAATGAATCTGAGGAGGGTTCTCAGTTGACAAAGCCACGTTAACCCGCTTCTTCGCATTTCACTTTATTTTACCTTTTATTATTACAGCCTTTGTCCTAGTCCACCTTCTATTCCTACACGAAACAGGATCTAATAACCCCTCAGGCCTCAACCCAGATTCTGACAAAATTCCATTCCACCCCTACTACACAATCAAAGACCTACTCGGGGTAATCCTTCTTTTAATAGTTCTCATAATTTTGGTTTTATTTTTCCCAGATGTTCTCGGAGACCCTGATAATTATACCCCAGCAAATCCACTCAACACTCCAGCACAC
>MN275224
ATGACAATCATACGAAAAACTCACCCACTACTTAAAATTATTAACCACTCATTCATTGATCTCCCCACCCCTTCCAATATTTCATCTTGATGGAACTTCGGCTCACTCTTAGGCATTTGCCTAATAATTCAAATTTTAACTGGCCTTTTCCTAGCTATGCACTACACATCTGACACAGCCACAGCATTCTCTTCCGTCACCCACATCTGCCGGGACGTAAATTATGGTTGACTCATCCGTTATATACATGCCAACGGAGCATCTATGTTTTTTATTTGCTTGTTTATCCACGTAGGGCGAGGAATTTACTACGGCTCCTACATACTCCCAGAAACTTGAAATATCGGCATTATTCTACTTCTAACCACAATAGCCACAGCATTCGTGGGCTACGTCCTCCCATGAGGACAAATGTCTTTCTGAGGTGCCACAGTAATCACAAATTTGCTCTCAGCAATTCCCTATGTCGGAACAACCCTAGTCGAATGAATCTGAGGGGGGTTCTCAGTTGACAAAGCCACATTAACCCGCTTCTTCGCATTTCATTTTATTCTACCTTTCATTATTACAGCTTTTGTCCTAGTCCACCTTCTATTCCTACACGAAACAGGATCTAATAACCCCTCGGGCCTCAACCCAGATTCTGACAAAATTCCATTCCACCCCTACTACACAATCAAAGACCTACTCGGGGTAATCCTTCTTTTAATAGTTCTCATAATTTTGGTTTTATTTTTCCCAGATGTTCTCGGAGACCCTGATAATTATACCCCAGCAAATCCACTCAACACTCCAGCACAC
>MN275225
ATGACAATCATACGAAAAACTCACCCACTACTTAAAATTATTAACCACTCATTCATTGATCTCCCCACCCCTTCCAATATTTCATCTTGATGGAACTTCGGCTCACTCTTAGGCATTTGCCTAATAATTCAAATTTTAACTGGCCTTTTCCTAGCTATGCACTACACATCTGACACAGCCACAGCATTCTCTTCCGTCACCCACATCTGCCGGGACGTAAATTATGGTTGACTCATCCGTTATATACATGCCAACGGAGCATCTATGTTTTTTATTTGCTTGTTTATCCACGTAGGGCGAGGAATTTACTACGGCTCCTACATACTCCCAGAAACTTGAAATATCGGCATTATTCTACTTCTAACCACAATAGCCACAGCATTCGTGGGCTACGTCCTCCCATGAGGACAAATGTCTTTCTGAGGTGCCACAGTAATCACAAATTTGCTCTCAGCAATTCCCTATGTCGGAACAACCCTAGTCGAATGAATCTGAGGGGGGTTCTCAGTTGACAAAGCCACATTAACCCGCTTCTTCGCATTTCATTTTATTCTACCTTTCATTATTACAGCTTTTGTCCTAGTCCACCTTCTATTCCTACACGAAACAGGATCTAATAACCCCTCGGGCCTCAACCCAGATTCTGACAAAATTCCATTCCACCCCTACTACACAATCAAAGACCTACTCGGGGTAATCCTTCTTTTAATAGTTCTCATAATTTTGGTTTTATTTTTCCCAGATGTTCTCGGAGACCCTGATAATTATACCCCAGCAAATCCACTCAACACTCCAGCACAC
>MN275226
ATGACaATCATACGAAAAACTCACCCACTACTTAAAATTATTAACCACTCATTCATTGATCTCCCCACCCCTTCCAATATTTCATCTTGATGGAACTTCGGCTCACTCTTAGGCATTTGCCTAATAATTCAAATTTTAACTGGCCTTTTCCTAGCTATGCACTACACATCTGACACAGCCACAGCATTCTCTTCCGTCACCCACATCTGCCGGGACGTAAATTATGGTTGACTCATCCGTTATATACATGCCAACGGAGCATCTATGTTTTTTATTTGCTTGTTTATCCACGTAGGGCGAGGAATTTACTACGGCTCCTACATACTCCCAGAAACTTGAAATATCGGCATTATTCTACTTCTAACCACAATAGCCACAGCATTCGTGGGCTACGTCCTCCCATGAGGACAAATGTCTTTCTGAGGTGCCACAGTAATCACAAATTTGCTCTCAGCAATTCCCTATGTCGGAACAACCCTAGTCGAATGAATCTGAGGGGGGTTCTCAGTTGACAAAGCCACATTAACCCGCTTCTTCGCATTTCATTTTATTCTACCTTTCATTATTACAGCTTTTGTCCTAGTCCACCTTCTATTCCTACACGAAACAGGATCTAATAACCCCTCGGGCCTCAACCCAGATTCTGACAAAATTCCATTCCACCCCTACTACACAATCAAAGACCTACTCGGGGTAATCCTTCTTTTAATAGTTCTCATAATTTTGGTTTTATTTTTCCCAGATGTTCTCGGAGACCCTGATAATTATACCCCAGCAAATCCACTCAACACTCCAGCACAC
